# Supplementary material for: Validated Tools for Assessing Anxiety and Depression in Nurses: A Systematic Review
Source: Int J Environ Res Public Health. 2025 Nov 13;22(11):1714. doi: 10.3390/ijerph22111714 (PMC12652131; doi:10.3390/ijerph22111714)
Supplement: Supplementary file 1 [file ijerph-22-01714-s001.zip]

Archive with 1 entries (1 files):
- ijerph-3876788-supplementary.pdf
